# Supplementary material for: Construction of the First Russian Recombinant Live Attenuated Vaccine Strain and Evaluation of Its Protection Efficacy Against Two African Swine Fever Virus Heterologous Strains of Serotype 8
Source: Vaccines (Basel). 2024 Dec 21;12(12):1443. doi: 10.3390/vaccines12121443 (PMC11680325; doi:10.3390/vaccines12121443)
Supplement: Supplementary file 1 [file vaccines-12-01443-s001.zip]

Archive with 1 entries (1 files):
- vaccines-3293627-supplementary.pdf
